# Supplementary material for: Deep mutational scanning and machine learning reveal structural and molecular rules governing allosteric hotspots in homologous proteins
Source: eLife. 2022 Oct 13;11:e79932. doi: 10.7554/eLife.79932 (PMC9662819; doi:10.7554/eLife.79932)
Supplement: Supplementary file 5. [file elife-79932-supp5.zip]

Archive with 55 entries (50 files):
- Supplementary File 5.pages_FILES/
- Supplementary File 5.pages_FILES/preview-web.jpg
- Supplementary File 5.pages_FILES/preview-micro.jpg
- Supplementary File 5.pages_FILES/preview.jpg
- Supplementary File 5.pages_FILES/Metadata/
- Supplementary File 5.pages_FILES/Metadata/BuildVersionHistory.plist
- Supplementary File 5.pages_FILES/Metadata/DocumentIdentifier
- Supplementary File 5.pages_FILES/Metadata/Properties.plist
- Supplementary File 5.pages_FILES/Index/
- Supplementary File 5.pages_FILES/Index/Metadata.iwa
- Supplementary File 5.pages_FILES/Index/DocumentMetadata.iwa
- Supplementary File 5.pages_FILES/Index/AnnotationAuthorStorage.iwa
- Supplementary File 5.pages_FILES/Index/DocumentStylesheet.iwa
- Supplementary File 5.pages_FILES/Index/CalculationEngine.iwa
- Supplementary File 5.pages_FILES/Index/ViewState.iwa
- Supplementary File 5.pages_FILES/Index/Document.iwa
- Supplementary File 5.pages_FILES/Data/
- Supplementary File 5.pages_FILES/Data/bullet_gbutton_gray-30.png
- Supplementary File 5.pages_FILES/Data/PresetImageFill0-24.jpg
- Supplementary File 5.pages_FILES/Data/PresetImageFill4-28.jpg
- Supplementary File 5.pages_FILES/Data/PresetImageFill5-29.jpg
- Supplementary File 5.pages_FILES/Data/PresetImageFill1-25.jpg
- Supplementary File 5.pages_FILES/Data/PresetImageFill2-26.jpg
- Supplementary File 5.pages_FILES/Data/PresetImageFill3-27.jpg
- Supplementary File 5.pages_FILES/Index/Tables/
- Supplementary File 5.pages_FILES/Index/Tables/DataList-1686996-2.iwa
- Supplementary File 5.pages_FILES/Index/Tables/HeaderStorageBucket-1686995-2.iwa
- Supplementary File 5.pages_FILES/Index/Tables/HeaderStorageBucket-1686994-2.iwa
- Supplementary File 5.pages_FILES/Index/Tables/DataList-1686985-2.iwa
- Supplementary File 5.pages_FILES/Index/Tables/HeaderStorageBucket-1686984-2.iwa
- Supplementary File 5.pages_FILES/Index/Tables/HeaderStorageBucket.iwa
- Supplementary File 5.pages_FILES/Index/Tables/DataList-1686945-2.iwa
- Supplementary File 5.pages_FILES/Index/Tables/DataList-1686944-2.iwa
- Supplementary File 5.pages_FILES/Index/Tables/DataList-1686943-2.iwa
- Supplementary File 5.pages_FILES/Index/Tables/DataList-1686942-2.iwa
- Supplementary File 5.pages_FILES/Index/Tables/DataList-1686941-2.iwa
- Supplementary File 5.pages_FILES/Index/Tables/DataList-1686940-2.iwa
- Supplementary File 5.pages_FILES/Index/Tables/DataList-1686939-2.iwa
- Supplementary File 5.pages_FILES/Index/Tables/DataList-1686938-2.iwa
- Supplementary File 5.pages_FILES/Index/Tables/DataList-1686937-2.iwa
- Supplementary File 5.pages_FILES/Index/Tables/DataList-1686936-2.iwa
- Supplementary File 5.pages_FILES/Index/Tables/DataList-1686935-2.iwa
- Supplementary File 5.pages_FILES/Index/Tables/Tile-1686934-2.iwa
- Supplementary File 5.pages_FILES/Index/Tables/DataList-1686815-2.iwa
- Supplementary File 5.pages_FILES/Index/Tables/DataList-1686814-2.iwa
- Supplementary File 5.pages_FILES/Index/Tables/DataList-1686813-2.iwa
- Supplementary File 5.pages_FILES/Index/Tables/DataList-1686812-2.iwa
- Supplementary File 5.pages_FILES/Index/Tables/DataList-1686811-2.iwa
- Supplementary File 5.pages_FILES/Index/Tables/DataList-1686810-2.iwa
- Supplementary File 5.pages_FILES/Index/Tables/DataList-1686809-2.iwa
- Supplementary File 5.pages_FILES/Index/Tables/DataList-1686808-2.iwa
- Supplementary File 5.pages_FILES/Index/Tables/DataList-1686807-2.iwa
- Supplementary File 5.pages_FILES/Index/Tables/DataList-1686806-2.iwa
- Supplementary File 5.pages_FILES/Index/Tables/DataList.iwa
- Supplementary File 5.pages_FILES/Index/Tables/Tile.iwa
