# Supplementary material for: Deep mutational scanning and machine learning reveal structural and molecular rules governing allosteric hotspots in homologous proteins
Source: eLife. 2022 Oct 13;11:e79932. doi: 10.7554/eLife.79932 (PMC9662819; doi:10.7554/eLife.79932)
Supplement: Supplementary file 5. [file elife-79932-supp5.zip › Supplementary File 5.pages_FILES/Metadata/BuildVersionHistory.plist]

<?xml version="1.0" encoding="UTF-8"?>
<!DOCTYPE plist PUBLIC "-//Apple//DTD PLIST 1.0//EN" "http://www.apple.com/DTDs/PropertyList-1.0.dtd">
<plist version="1.0">
<array>
	<string>docx</string>
	<string>M11.2-7032.0.145-2</string>
</array>
</plist>
