# Supplementary material for: Deep mutational scanning and machine learning reveal structural and molecular rules governing allosteric hotspots in homologous proteins
Source: eLife. 2022 Oct 13;11:e79932. doi: 10.7554/eLife.79932 (PMC9662819; doi:10.7554/eLife.79932)
Supplement: Supplementary file 5. [file elife-79932-supp5.zip › Supplementary File 5.pages_FILES/Metadata/DocumentIdentifier]

C5D42BA7-FCD3-4593-95A3-942DE106869D
